# Supplementary material for: An overlooked oxidation mechanism of toluene: computational predictions and experimental validations
Source: Chem Sci. 2023 Oct 27;14(45):13050–9. doi: 10.1039/d3sc03638c (PMC10664553; doi:10.1039/d3sc03638c)
Supplement: SC-014-D3SC03638C-s002 [file SC-014-D3SC03638C-s002.ods]

## Sheet: Table_M_SVP
	Molar mass [g mol-1]	EPI [Pa]	EPI [log10(Pa)]	EPI [log10(atm)]	SIMPOL [Pa]	SIMPOL [log10(Pa)]	SIMPOL [log10(atm)]	ARCA-Box [Pa] at 298.15 K	ARCA-Box [log10(Pa)] at 298.15 K	ARCA-Box [log10(atm)] at 298.15 K	SVP_T-6	SVP_T-7 (standard)	SVP_T-10	SVP_EPI
TEPOX (C7H10O5)	174.1520	5.80E-03	-2.24	-7.24	2.87E-04	-3.54	-8.55				X	X	X	X
TEPOXH_ion (C7H11O5)	175.1600	1.01E-15	-14.99	-20.00	1.01E-15	-14.99	-20.00				X	X	X	X
C7H10O5 (P_TH-1-1-2)	174.1520	1.02E-03	-2.99	-8.00	7.36E-05	-4.13	-9.14				X	X		X
C4H6O5	134.0870	7.06E-02	-1.15	-6.16	7.84E-03	-2.11	-7.11				X	X
C4H6O3	102.0890	16	1.20	-3.80	2.15	0.33	-4.67
C3H4O3	88.0620	26.6	1.42	-3.58	5.72	0.76	-4.25
IMTH1O2ROOH (C7H12O8)	224.1650	3.26E-06	-5.49	-10.49	3.90E-08	-7.41	-12.41				X	X	X	X
IMTH1O2RONO2 (C7H11O9N)	253.1630	2.47E-06	-5.61	-10.61	7.02E-08	-7.15	-12.16				X	X	X	X
C4H5O6N	163.0850	5.21E-02	-1.28	-6.29	1.41E-02	-1.85	-6.86				X
C7H9O8N	235.1480	9.96E-05	-4.00	-9.01	7.12E-06	-5.15	-10.15				X	X	X	X
C7H9O7N (P_TN-1-1-1)	219.1490	5.33E-04	-3.27	-8.28	7.32E-05	-4.14	-9.14				X	X		X
MNCATECOOH	251.1477							2.00E-09	-8.70	-13.71	X	X	X	X
MNNCATCOOH	296.1452							1.32E-09	-8.88	-13.89	X	X	X	X

## Sheet: Table_M_SIM
	NO [ppbv]	NO2 [ppbv]	SO2 [ppbv]	CO [ppbv]	HONO [ppbv]	TOLUENE [ppbv]	SVP Threshold [log10(atm)]	SVP Method	TEPOX SVP [log10(atm)]	TEPOXH_ion [log10(atm)]	Chemistry Scheme	pH	SOA Mass Yield	SOA Molar Yield
base	0.1	1	6	1300	1	5	-7.00	ARCA	NA	NA	MCM v3.3.1	NA	0.0880	0.0302
NO2_H2	0.2	2											0.0770	0.0264
NO2_H5	0.5	5											0.0360	0.0123
NO2_H10	1	10											0.0110	0.0037
NO2_H15	1.5	15											0.0039	0.0013
NO2_H20	2	20											0.0016	0.0005
NO2_H30	3	30											0.0004	0.0001
NO2_H40	4	40											0.0001	0.0000
NO2_H50	5	50											0.0001	0.0000
SO2_L3			3										0.0882	0.0303
SO2_H20			20										0.0873	0.0299
HONO_L03					0.3								0.0570	0.0191
HONO_L05					0.5								0.0675	0.0228
HONO_H5					5								0.1629	0.0581
TOLUENE_L05						0.5							0.1094	0.0375
TOLUENE_L1						1							0.1061	0.0364
TOLUENE_H10						10							0.0760	0.0263
TOLUENE_V5						initial 5							0.1199	0.0412
SVP_T-6							-6.00						0.0883	0.0304
SVP_T-10							-10.00						0.0864	0.0294
new	0.1	1	6	1300	1	5	-7.00	ARCA + SIMPOL	-8.55	-20.00	new without oxidation and aqueous phase reaction of TEPOX	NA	0.3187	0.1443
new_NO2_H2	0.2	2											0.2600	0.1160
new_NO2_H5	0.5	5											0.1430	0.0625
new_NO2_H10	1	10											0.0752	0.0323
new_NO2_H15	1,5	15											0.0568	0.0244
new_NO2_H20	2	20											0.0435	0.0181
new_NO2_H30	3	30											0.0304	0.0123
new_NO2_H40	4	40											0.0238	0.0094
new_NO2_H50	5	50											0.0186	0.0074
new_SO2_L3			3										0.3192	0.1445
new_SO2_H20			20										0.3162	0.1430
new_HONO_L03					0.3								0.1939	0.0845
new_HONO_L05					0.5								0.2348	0.1041
new_HONO_H5					5								0.5990	0.2794
new_TOLUENE_L05						0.5							0.2290	0.0932
new_TOLUENE_L1						1							0.2289	0.0938
new_TOLUENE_H10						10							0.3541	0.1660
new_TOLUENE_V5						initial 5							0.2426	0.0983
new_SVP_T-6							-6.00						0.3227	0.1477
new_SVP_T-10							-10.00						0.2729	0.1200
new_SVP_EPI								ARCA + EPI	-7.24				0.1984	0.0825
new_aq	0.1	1	6	1300	1	5	-7.00	ARCA + SIMPOL	-8.55	-20.00	new without oxidation of TEPOX	4	0.3558	0.1637
new_aq_NO2_H2	0.2	2											0.2852	0.1292
new_aq_NO2_H5	0.5	5											0.1547	0.0686
new_aq_NO2_H10	1	10											0.0799	0.0347
new_aq_NO2_H15	1.5	15											0.0527	0.0221
new_aq_NO2_H20	2	20											0.0450	0.0188
new_aq_NO2_H30	3	30											0.0312	0.0126
new_aq_NO2_H40	4	40											0.0243	0.0097
new_aq_NO2_H50	5	50											0.0190	0.0075
new_aq_SO2_L3			3										0.3563	0.1640
new_aq_SO2_H20			20										0.3547	0.1633
new_aq_HONO_L03					0.3								0.2228	0.1001
new_aq_HONO_L05					0.5								0.2654	0.1201
new_aq_HONO_H5					5								0.6284	0.2945
new_aq_TOLUENE_L05						0.5							0.2174	0.0864
new_aq_TOLUENE_L1						1							0.2403	0.0998
new_aq_TOLUENE_H10						10							0.3913	0.1848
new_aq_TOLUENE_V5						initial 5							0.2681	0.1116
new_aq_SVP_T-6							-6.00						0.3604	0.1675
new_aq_SVP_T-10							-10.00						0.3092	0.1391
new_aq_SVP_EPI								ARCA + EPI	-7.24				0.2183	0.0928
new_aq_pH1												1	0.5350	0.2566
new_aq_pH2												2	0.5371	0.2579
new_aq_pH2_SVP_EPI								ARCA + EPI	-7.24			2	0.5208	0.2490
new_aq_pH2_NO2_H2	0.2	2										2	0.4013	0.1893
new_aq_pH2_NO2_H5	0.5	5										2	0.2214	0.1035
new_aq_pH2_NO2_H10	1	10										2	0.1199	0.0553
new_aq_pH2_NO2_H15	1.5	15										2	0.0881	0.0404
new_aq_pH2_NO2_H20	2	20										2	0.0787	0.0361
new_aq_pH2_NO2_H30	3	30										2	0.0667	0.0303
new_aq_pH2_NO2_H40	4	40										2	0.0593	0.0267
new_aq_pH2_NO2_H50	5	50										2	0.0514	0.0230
new_aq_pH3												3	0.4985	0.2382
new_aq_pH5												5	0.3228	0.1464
new_aq_TH_H1										-9.55			0.3488	0.1601
new_aq_TH_H3										-11.55			0.3559	0.1638
new_aq_TH_H3_SVP_EPI								ARCA + EPI	-7.24	-10.24			0.2173	0.0922
new_aq_TH_H5										-13.55			0.3558	0.1637
new_ox	0.1	1	6	1300	1	5	-7.00	ARCA + SIMPOL	-8.55	-20.00	new without aqueous phase reaction of TEPOX	NA	0.1650	0.0637
new_ox_NO2_H2	0.2	2											0.1435	0.0549
new_ox_NO2_H5	0.5	5											0.0932	0.0367
new_ox_NO2_H10	1	10											0.0658	0.0274
new_ox_NO2_H15	1,5	15											0.0427	0.0171
new_ox_NO2_H20	2	20											0.0415	0.0172
new_ox_NO2_H30	3	30											0.0277	0.0110
new_ox_NO2_H40	4	40											0.0217	0.0085
new_ox_NO2_H50	5	50											0.0179	0.0071
new_ox_SO2_L3			3										0.1665	0.0646
new_ox_SO2_H20			20										0.1659	0.0643
new_ox_HONO_L03					0.3								0.1288	0.0507
new_ox_HONO_L05					0.5								0.1430	0.0561
new_ox_HONO_H5					5								0.2518	0.0964
new_ox_TOLUENE_L05						0.5							0.1766	0.0656
new_ox_TOLUENE_L1						1							0.1762	0.0661
new_ox_TOLUENE_H10						10							0.1603	0.0639
new_ox_TOLUENE_V5						initial 5							0.1853	0.0683
new_ox_SVP_T-6							-6.00						0.1705	0.0682
new_ox_SVP_T-10							-10.00						0.1421	0.0512
new_ox_SVP_EPI								ARCA + EPI	-7.24				0.1483	0.0564
new_ox_aq	0.1	1	6	1300	1	5	-7.00	ARCA + SIMPOL	-8.55	-20.00	new	4	0.1681	0.0654
new_ox_aq_NO2_H2	0.2	2											0.1479	0.0573
new_ox_aq_NO2_H5	0.5	5											0.0951	0.0377
new_ox_aq_NO2_H10	1	10											0.0660	0.0276
new_ox_aq_NO2_H15	1.5	15											0.0428	0.0171
new_ox_aq_NO2_H20	2	20											0.0416	0.0172
new_ox_aq_NO2_H30	3	30											0.0277	0.0110
new_ox_aq_NO2_H40	4	40											0.0218	0.0085
new_ox_aq_NO2_H50	5	50											0.0180	0.0072
new_ox_aq_SO2_L3			3										0.1697	0.0663
new_ox_aq_SO2_H20			20										0.1691	0.0661
new_ox_aq_HONO_L03					0.3								0.1325	0.0526
new_ox_aq_HONO_L05					0.5								0.1465	0.0579
new_ox_aq_HONO_H5					5								0.2564	0.0988
new_ox_aq_TOLUENE_L05						0.5							0.1783	0.0665
new_ox_aq_TOLUENE_L1						1							0.1782	0.0671
new_ox_aq_TOLUENE_H10						10							0.1637	0.0655
new_ox_aq_TOLUENE_V5						initial 5							0.1871	0.0692
new_ox_aq_SVP_T-6							-6.00						0.1713	0.0685
new_ox_aq_SVP_T-10							-10.00						0.1450	0.0527
new_ox_aq_SVP_EPI								ARCA + EPI	-7.24				0.1508	0.0577
new_ox_aq_pH1												1	0.5071	0.2414
new_ox_aq_pH2												2	0.3498	0.1600
new_ox_aq_pH2_SVP_EPI								ARCA + EPI	-7.24			2	0.2787	0.1235
new_ox_aq_pH2_NO2_H2	0.2	2										2	0.2549	0.1129
new_ox_aq_pH2_NO2_H5	0.5	5										2	0.1391	0.0603
new_ox_aq_pH2_NO2_H10	1	10										2	0.0813	0.0355
new_ox_aq_pH2_NO2_H15	1.5	15										2	0.0515	0.0215
new_ox_aq_pH2_NO2_H20	2	20										2	0.0490	0.0209
new_ox_aq_pH2_NO2_H30	3	30										2	0.0333	0.0136
new_ox_aq_pH2_NO2_H40	4	40										2	0.0271	0.0110
new_ox_aq_pH2_NO2_H50	5	50										2	0.0233	0.0095
new_ox_aq_pH3												3	0.1982	0.0812
new_ox_aq_pH5												5	0.1653	0.0639
new_ox_aq_TH_H1										-9.55			0.1675	0.0650
new_ox_aq_TH_H3										-11.55			0.1681	0.0654
new_ox_aq_TH_H3_SVP_EPI								ARCA + EPI	-7.24	-10.24			0.1507	0.0576
new_ox_aq_TH_H5										-13.55			0.1681	0.0654
